# Supplementary material for: Minimizing detection bias of somatic mutations in a highly heterozygous oak genome
Source: G3 (Bethesda). 2025 Jun 21;15(8):jkaf143. doi: 10.1093/g3journal/jkaf143 (PMC12341919; doi:10.1093/g3journal/jkaf143)
Supplement: jkaf143_Supplementary_Data [file jkaf143_supplementary_data.zip]

Archive with 2 entries (2 files):
- Supplementary_Figures_G3-2025-405931.pdf
- Supplementary_Tables_G3-2025-405931.xlsx
